# Supplementary material for: Dual RNA-Seq transcriptome analysis of chicken macrophage-like cells (HD11) infected in vitro with Eimeria tenella
Source: Parasitology. 2021 Feb 4;148(6):712–25. doi: 10.1017/S0031182021000111 (PMC8056837; doi:10.1017/S0031182021000111)
Supplement: Supplementary file 1 [file S0031182021000111sup001.zip]

Archive with 5 entries (5 files):
- S0031182021000111sup001.xlsx
- S0031182021000111sup002.xlsx
- S0031182021000111sup003.xlsx
- S0031182021000111sup004.xlsx
- S0031182021000111sup005.xlsx
