# Supplementary material for: Dual RNA-Seq transcriptome analysis of chicken macrophage-like cells (HD11) infected in vitro with Eimeria tenella
Source: Parasitology. 2021 Feb 4;148(6):712–25. doi: 10.1017/S0031182021000111 (PMC8056837; doi:10.1017/S0031182021000111)
Supplement: Supplementary file 1 [file S0031182021000111sup001.zip › S0031182021000111sup001.xlsx]

## Sheet: Sheet1
Sample	Infection status	Time point [hours]	Number of mapped reads	Percentage of Eimeria reads	Percentage of reads mapped to features
1_S1	Uninfected	0	21574944	0.0003	85.64
11_S10	Uninfected	0	15289214	0.0006	84.1
33_S29	Infected	0	12414014	99.954	65.28
23_S19	Infected	2	11748225	0.4993	83.32
24_S20	Infected	2	10706902	0.466	83
25_S21	Uninfected	2	14687961	0.002	83.63
26_S22	Uninfected	2	22587737	0.0014	83.82
5_S21	Uninfected	2	17424299	0.0005	84.26
6_S22	Infected	2	22281485	0.5854	84.4
1_S17	Uninfected	4	15502990	0.0003	83.64
2_S18	Infected	4	17222627	1.8494	84.92
2_S2	Infected	4	11066203	0.6958	83
3_S3	Uninfected	4	10907958	0.0007	84.05
7_S23	Uninfected	4	26927865	0.0006	85.63
8_S24	Infected	4	18892086	1.0926	85.23
27_S23	Infected	12	16969835	0.573	81.99
28_S24	Infected	12	27268222	0.5766	81.91
29_S25	Infected	12	36231430	0.6084	82.08
30_S26	Uninfected	12	23116003	0.0025	81.49
31_S27	Uninfected	12	12242033	0.0034	82.37
32_S28	Uninfected	12	12634620	0.0016	82.55
10_S26	Infected	24	19545252	2.3565	85.42
3_S19	Uninfected	24	17747102	0.0004	82.83
4_S20	Infected	24	16525312	1.5509	83.89
4_S4	Infected	24	12163934	1.3263	83.02
5_S5	Uninfected	24	14190461	0.0007	82.8
9_S25	Uninfected	24	18548182	0.0018	87.81
12_S11	Infected	48	22729988	5.5871	81.34
13_S12	Uninfected	48	21225168	0.0007	82.7
18_S15	Infected	48	11865515	5.936	81.25
19_S16	Uninfected	48	8539471	0.0011	81.92
6_S6	Infected	48	28128120	4.6507	81.81
7_S7	Uninfected	48	10206149	0.0032	84.86
14_S13	Infected	72	12684910	2.4569	80.76
15_S14	Uninfected	72	11383659	0.0015	81.71
20_S17	Infected	72	13439906	3.1254	80.5
21_S18	Uninfected	72	19142294	0.0016	81.92
8_S8	Infected	72	12769951	2.8447	80.82
9_S9	Uninfected	72	14195956	0.0008	81.06
