# Supplementary material for: Dual RNA-Seq transcriptome analysis of chicken macrophage-like cells (HD11) infected in vitro with Eimeria tenella
Source: Parasitology. 2021 Feb 4;148(6):712–25. doi: 10.1017/S0031182021000111 (PMC8056837; doi:10.1017/S0031182021000111)
Supplement: Supplementary file 1 [file S0031182021000111sup001.zip › S0031182021000111sup002.xlsx]

## Sheet: Sheet1
Top 10 enriched GO categories at 2 hours post-infection							Top 10 enriched GO categories at 4 hours post-infection
Term	N	Up	Down	P.Up	P.Down		Term	N	Up	Down	P.Up	P.Down
response to chemical	244	5	0	8.41e-05	1		positive regulation of cellular process	390	17	1	1.07e-06	0.516
cellular response to organic substance	147	4	0	0.00016	1		positive regulation of transcription by RNA polymerase II	109	9	0	2.72e-06	1
regulation of transcription by RNA polymerase II	174	4	0	0.000305	1		positive regulation of biological process	435	17	1	4.68e-06	0.556
response to organic substance	180	4	0	0.000347	1		response to chemical	244	12	0	1.36e-05	1
transcription by RNA polymerase II	180	4	0	0.000347	1		regulation of transcription by RNA polymerase II	174	10	0	1.93e-05	1
cellular response to chemical stimulus	183	4	0	0.00037	1		positive regulation of transcription, DNA-templated	141	9	0	2.22e-05	1
response to stimulus	597	6	0	0.000734	1		positive regulation of nitrogen compound metabolic process	260	12	0	2.55e-05	1
positive regulation of transcription by RNA polymerase II	109	3	0	0.00113	1		transcription by RNA polymerase II	180	10	0	2.59e-05	1
myeloid cell differentiation	30	2	0	0.00147	1		positive regulation of cellular metabolic process	263	12	0	2.86e-05	1
cellular response to cytokine stimulus	31	2	0	0.00157	1		positive regulation of macromolecule metabolic process	264	12	0	2.97e-05	1
Top 10 enriched GO categories at 12 hours post-infection							Top 10 enriched GO categories at 24 hours post-infection
Term	N	Up	Down	P.Up	P.Down		Term	N	Up	Down	P.Up	P.Down
tissue development	137	15	5	7.09e-07	0.187		cellular process	1380	172	175	4.53e-07	0.507
multicellular organismal process	450	28	15	2.34e-06	0.0754		biological process	1504	184	192	6.05e-07	0.464
positive regulation of multicellular organismal process	104	12	2	5.37e-06	0.674		cellular macromolecule metabolic process	753	104	79	1.25e-06	0.974
response to external stimulus	142	14	4	5.82e-06	0.385		macromolecule metabolic process	834	112	88	1.92e-06	0.977
regulation of system process	21	6	0	6.23e-06	1		nucleic acid metabolic process	469	71	37	2.75e-06	1
signaling	377	24	17	8.63e-06	0.00441		developmental process	435	67	50	2.89e-06	0.792
developmental process	435	26	12	1.11e-05	0.257		anatomical structure development	410	64	47	3.06e-06	0.792
anatomical structure development	410	25	12	1.18e-05	0.199		multicellular organism development	370	59	46	3.76e-06	0.579
cell communication	386	24	17	1.28e-05	0.00556		regulation of biological process	837	110	100	6.55e-06	0.756
signal transduction	361	23	17	1.32e-05	0.00284		nucleobase-containing compound metabolic process	525	76	44	6.68e-06	0.999
Top 10 enriched GO categories at 48 hours post-infection							Top 10 enriched GO categories at 72 hours post-infection
Term	N	Up	Down	P.Up	P.Down		Term	N	Up	Down	P.Up	P.Down
cellular response to acid chemical	8	0	4	1	0.000743		sensory perception of mechanical stimulus	8	4	0	3.59e-05	1
cellular response to amino acid stimulus	5	0	3	1	0.00197		sensory perception of sound	8	4	0	3.59e-05	1
cell redox homeostasis	10	0	4	1	0.00202		regulation of signaling	205	16	7	0.000172	0.443
regulation of neuron projection development	35	7	1	0.00244	0.886		signal transduction	361	22	11	0.000416	0.556
glutamine metabolic process	6	3	0	0.00284	1		regulation of cell communication	202	15	7	0.000465	0.428
positive regulation of JUN kinase activity	2	2	0	0.00296	1		response to stimulus	597	31	18	0.000505	0.569
dendrite morphogenesis	12	4	0	0.00304	1		lipid catabolic process	13	0	4	1	0.000505
ketone catabolic process	2	0	2	1	0.0036		regulation of signal transduction	186	14	5	0.000624	0.681
methylglyoxal catabolic process	2	0	2	1	0.0036		cell surface receptor signaling pathway	188	14	3	0.000694	0.932
methylglyoxal catabolic process to D-lactate via S-lactoyl-glutathione	2	0	2	1	0.0036		signaling	377	22	12	0.000744	0.493
