# Supplementary material for: Dual RNA-Seq transcriptome analysis of chicken macrophage-like cells (HD11) infected in vitro with Eimeria tenella
Source: Parasitology. 2021 Feb 4;148(6):712–25. doi: 10.1017/S0031182021000111 (PMC8056837; doi:10.1017/S0031182021000111)
Supplement: Supplementary file 1 [file S0031182021000111sup001.zip › S0031182021000111sup003.xlsx]

## Sheet: Sheet1
Top 10 enriched KEGG categories at 2 hours post-infection							Top 10 enriched KEGG categories at 4 hours post-infection
Term	N	Up	Down	P.Up	P.Down		Term	N	Up	Down	P.Up	P.Down
C-type lectin receptor signaling pathway	78	2	0	0.00957	1		Cytokine-cytokine receptor interaction	107	13	2	1.21e-10	0.0162
Primary bile acid biosynthesis	10	1	0	0.0189	1		Toll-like receptor signaling pathway	75	8	1	1.41e-06	0.129
Steroid hormone biosynthesis	18	1	0	0.0338	1		C-type lectin receptor signaling pathway	78	8	0	1.91e-06	1
Retinol metabolism	26	1	0	0.0484	1		Cytosolic DNA-sensing pathway	36	5	0	3.98e-05	1
Tryptophan metabolism	26	1	0	0.0484	1		NOD-like receptor signaling pathway	111	7	1	0.000199	0.185
Metabolism of xenobiotics by cytochrome P450	28	1	0	0.052	1		Adipocytokine signaling pathway	53	5	0	0.000261	1
MAPK signaling pathway	199	2	0	0.0546	1		MAPK signaling pathway	199	9	0	0.000311	1
Gap junction	62	1	0	0.112	1		Herpes simplex virus 1 infection	134	7	0	0.000626	1
RNA degradation	67	1	0	0.12	1		Salmonella infection	181	8	1	0.000782	0.284
GnRH signaling pathway	70	1	0	0.125	1		AGE-RAGE signaling pathway in diabetic complications	74	5	1	0.00122	0.127
Top 10 enriched KEGG categories at 12 hours post-infection							Top 10 enriched KEGG categories at 24 hours post-infection
Term	N	Up	Down	P.Up	P.Down		Term	N	Up	Down	P.Up	P.Down
Cytokine-cytokine receptor interaction	107	18	4	4.49e-11	0.212		Lysosome	111	0	61	1	1.17e-26
Metabolic pathways	1071	23	50	0.692	2.98e-07		Phagosome	117	6	46	0.949	2.59e-13
Lysosome	111	1	13	0.928	9.91e-07		Metabolic pathways	1071	80	197	0.944	1.21e-08
Toll-like receptor signaling pathway	75	10	6	8.89e-06	0.00621		Valine, leucine and isoleucine degradation	41	1	19	0.976	1.21e-07
MAPK signaling pathway	199	15	5	6.63e-05	0.45		Drug metabolism - other enzymes	52	7	21	0.164	4.7e-07
Synthesis and degradation of ketone bodies	9	0	3	1	0.000812		Drug metabolism - cytochrome P450	24	0	13	1	1.3e-06
GnRH signaling pathway	70	4	7	0.0805	0.000872		Metabolism of xenobiotics by cytochrome P450	28	0	14	1	1.8e-06
Cytosolic DNA-sensing pathway	36	5	1	0.00139	0.553		Histidine metabolism	13	1	9	0.695	3.59e-06
AGE-RAGE signaling pathway in diabetic complications	74	7	5	0.00165	0.0238		Glycosaminoglycan degradation	16	0	10	1	3.96e-06
C-type lectin receptor signaling pathway	78	7	3	0.00224	0.248		Glutathione metabolism	42	5	17	0.302	5.59e-06
Top 10 enriched KEGG categories at 48 hours post-infection							Top 10 enriched KEGG categories at 72 hours post-infection
Term	N	Up	Down	P.Up	P.Down		Term	N	Up	Down	P.Up	P.Down
Lysosome	111	0	37	1	1.61e-18		Lysosome	111	0	35	1	2.83e-26
Phagosome	117	2	32	0.989	1.84e-13		Phagosome	117	2	21	0.835	5.31e-11
Glycosaminoglycan degradation	16	0	8	1	1.38e-06		Cytokine-cytokine receptor interaction	107	16	4	3.3e-08	0.418
Metabolic pathways	1071	54	102	0.745	1.55e-06		Metabolic pathways	1071	30	60	0.48	3.43e-06
mTOR signaling pathway	122	4	19	0.905	0.000118		Glycosaminoglycan degradation	16	0	6	1	4.98e-06
Oxidative phosphorylation	98	0	15	1	0.00072		Arginine and proline metabolism	34	0	7	1	6.41e-05
Regulation of actin cytoskeleton	154	9	18	0.462	0.00512		mTOR signaling pathway	122	5	13	0.244	9.4e-05
Nitrogen metabolism	7	2	3	0.0517	0.00631		Glycosphingolipid biosynthesis - globo and isoglobo series	9	0	4	1	9.76e-05
Pentose phosphate pathway	21	0	5	1	0.00704		Glycerolipid metabolism	44	0	7	1	0.000351
Other glycan degradation	16	0	4	1	0.0132		Histidine metabolism	13	0	4	1	0.000502
