# Supplementary material for: Dual RNA-Seq transcriptome analysis of chicken macrophage-like cells (HD11) infected in vitro with Eimeria tenella
Source: Parasitology. 2021 Feb 4;148(6):712–25. doi: 10.1017/S0031182021000111 (PMC8056837; doi:10.1017/S0031182021000111)
Supplement: Supplementary file 1 [file S0031182021000111sup001.zip › S0031182021000111sup004.xlsx]

## Sheet: Sheet1
Top 10 enriched GO categories at 2 hours post-infection							Top 10 enriched GO categories at 4 hours post-infection
Term	N	Up	Down	P.Up	P.Down		Pathway	N	Up	Down	P.Up	P.Down
mRNA splicing, via spliceosome	9	0	9	1	0.000964		dephosphorylation	7	0	7	1	0.00145
dephosphorylation	7	0	7	1	0.00452		mRNA splicing, via spliceosome	9	0	8	1	0.00335
transcription, DNA-templated	26	1	19	0.327	0.00509		intracellular protein transport	28	12	6	0.00465	0.987
histone exchange	1	1	0	0.0151	1		translational elongation	8	5	1	0.0101	0.982
proline biosynthetic process	1	1	0	0.0151	1		proton transmembrane transport	6	4	0	0.0166	1
response to stress	8	0	7	1	0.0215		vesicle-mediated transport	36	13	7	0.0172	0.997
chromatin remodeling	2	1	0	0.03	1		transcription, DNA-templated	26	5	16	0.612	0.0181
cation transport	3	1	1	0.0447	0.845		pathogenesis	4	0	4	1	0.024
tRNA modification	3	1	2	0.0447	0.444		protein dephosphorylation	4	0	4	1	0.024
protein homooligomerization	3	1	1	0.0447	0.845		proteolysis involved in cellular protein catabolic process	16	7	2	0.0258	0.996
Top 10 enriched GO categories at 12 hours post-infection							Top 10 enriched GO categories at 24 hours post-infection
Term	N	Up	Down	P.Up	P.Down		Pathway	N	Up	Down	P.Up	P.Down
glycolytic process	13	13	0	7.15e-06	1		glycolytic process	13	13	0	2.12e-05	1
proteolysis involved in cellular protein catabolic process	16	15	1	1.15e-05	1		proteolysis involved in cellular protein catabolic process	16	15	1	3.81e-05	1
dephosphorylation	7	0	7	1	0.0013		translation	99	59	19	0.001	1
mRNA splicing, via spliceosome	9	1	8	0.99	0.00297		dephosphorylation	7	0	7	1	0.0013
proton transmembrane transport	6	6	0	0.00424	1		mRNA splicing, via spliceosome	9	1	8	0.994	0.00297
translation	99	53	21	0.00481	1		transcription, DNA-templated	26	8	17	0.94	0.00528
transcription, DNA-templated	26	7	17	0.947	0.00528		proton transmembrane transport	6	6	0	0.00699	1
intracellular protein transport	28	18	7	0.00863	0.958		regulation of transcription, DNA-templated	44	9	25	1	0.0111
regulation of transcription, DNA-templated	44	8	25	1	0.0111		protein dephosphorylation	4	0	4	1	0.0225
rRNA processing	19	13	4	0.0122	0.971		intracellular protein transport	28	18	7	0.0228	0.958
Top 10 enriched GO categories at 48 hours post-infection							Top 10 enriched GO categories at 72 hours post-infection
Term	N	Up	Down	P.Up	P.Down		Pathway	N	Up	Down	P.Up	P.Down
proteolysis involved in cellular protein catabolic process	16	16	0	1.07e-05	1		proteolysis involved in cellular protein catabolic process	16	15	1	6.89e-05	1
translation	99	68	14	5.01e-05	1		glycolytic process	13	12	1	0.000602	0.998
glycolytic process	13	12	1	0.00134	0.999		translation	99	61	16	0.000899	1
dephosphorylation	7	0	7	1	0.00161		dephosphorylation	7	0	7	1	0.00125
transcription, DNA-templated	26	7	18	0.994	0.00234		transcription, DNA-templated	26	7	18	0.985	0.00145
mRNA splicing, via spliceosome	9	0	8	1	0.00372		mRNA splicing, via spliceosome	9	0	8	1	0.00285
regulation of transcription, DNA-templated	44	10	26	1	0.00765		proton transmembrane transport	6	6	0	0.00897	1
proton transmembrane transport	6	6	0	0.0138	1		protein dephosphorylation	4	0	4	1	0.022
protein dephosphorylation	4	0	4	1	0.0253		mRNA processing	6	1	5	0.974	0.0345
mRNA processing	6	1	5	0.982	0.0405		rRNA processing	19	13	3	0.0382	0.992
