# Supplementary material for: Dual RNA-Seq transcriptome analysis of chicken macrophage-like cells (HD11) infected in vitro with Eimeria tenella
Source: Parasitology. 2021 Feb 4;148(6):712–25. doi: 10.1017/S0031182021000111 (PMC8056837; doi:10.1017/S0031182021000111)
Supplement: Supplementary file 1 [file S0031182021000111sup001.zip › S0031182021000111sup005.xlsx]

## Sheet: Sheet1
Top 10 enriched KEGG categories at 2 hours post-infection							Top 10 enriched KEGG categories at 4 hours post-infection
Term	N	Up	Down	P.Up	P.Down		Term	N	Up	Down	P.Up	P.Down
Spliceosome	79	0	77	1	2.58e-24		Spliceosome	79	0	66	1	4.28e-18
Pathogenic Escherichia coli infection	7	0	7	1	0.00404		Homologous recombination	10	7	2	0.00067	0.926
RNA transport	50	1	32	0.53	0.00639		Ribosome	96	31	24	0.00152	0.993
RNA polymerase	28	1	19	0.345	0.0142		Autophagy - animal	5	4	0	0.00579	1
Glycosphingolipid biosynthesis - ganglio series	1	1	0	0.0149	1		Pathogenic Escherichia coli infection	7	1	6	0.776	0.0109
MAPK signaling pathway - yeast	5	0	5	1	0.0195		Phagosome	6	0	5	1	0.0262
Human T-cell leukemia virus 1 infection	4	0	4	1	0.0429		Proteasome	33	11	7	0.0394	0.98
Spinocerebellar ataxia	3	1	0	0.0442	1		RNA polymerase	28	4	15	0.816	0.0456
mRNA surveillance pathway	20	0	13	1	0.0636		RIG-I-like receptor signaling pathway	3	0	3	1	0.0477
Riboflavin metabolism	5	1	2	0.0725	0.752		Oxidative phosphorylation	30	10	10	0.0484	0.695
Top 10 enriched KEGG categories at 12 hours post-infection							Top 10 enriched KEGG categories at 24 hours post-infection
Term	N	Up	Down	P.Up	P.Down		Term	N	Up	Down	P.Up	P.Down
Spliceosome	79	0	57	1	1.01e-10		Spliceosome	79	0	65	1	1.29e-17
Ribosome	96	55	12	0.000148	1		Ribosome	96	60	7	2.82e-05	1
Proteasome	33	23	3	0.000289	1		Proteasome	33	23	3	0.00105	1
Citrate cycle (TCA cycle)	15	11	2	0.00686	0.99		Pyrimidine metabolism	14	11	2	0.00571	0.982
Fatty acid elongation	5	5	0	0.00861	1		RNA polymerase	28	7	17	0.98	0.00583
Autophagy - animal	5	5	0	0.00861	1		Glycolysis / Gluconeogenesis	25	17	5	0.00709	0.972
Aminoacyl-tRNA biosynthesis	29	18	6	0.0089	0.98		Pathogenic Escherichia coli infection	7	1	6	0.977	0.00989
Glycolysis / Gluconeogenesis	25	16	6	0.00896	0.939		Fatty acid elongation	5	5	0	0.0126	1
Fatty acid biosynthesis	10	8	1	0.00965	0.989		Autophagy - animal	5	5	0	0.0126	1
Autophagy - yeast	9	7	2	0.0203	0.897		Base excision repair	5	5	0	0.0126	1
Top 10 enriched KEGG categories at 48 hours post-infection							Top 10 enriched KEGG categories at 72 hours post-infection
Term	N	Up	Down	P.Up	P.Down		Term	N	Up	Down	P.Up	P.Down
Spliceosome	79	1	59	1	3.04e-12		Spliceosome	79	1	60	1	1.2e-13
Ribosome	96	66	5	8.79e-06	1		Ribosome	96	62	7	3.09e-05	1
Proteasome	33	26	3	0.00016	1		Fatty acid elongation	5	5	0	0.0162	1
RNA polymerase	28	5	18	1	0.00236		Proteasome	33	21	3	0.0174	1
DNA replication	34	24	5	0.00406	0.999		Glycolysis / Gluconeogenesis	25	16	6	0.0341	0.921
Fatty acid biosynthesis	10	9	1	0.00606	0.989		RIG-I-like receptor signaling pathway	3	0	3	1	0.0436
Fatty acid elongation	5	5	0	0.0221	1		MAPK signaling pathway - yeast	5	1	4	0.944	0.0551
Base excision repair	5	5	0	0.0221	1		Citrate cycle (TCA cycle)	15	10	2	0.0647	0.986
Citrate cycle (TCA cycle)	15	11	1	0.0342	0.999		RNA polymerase	28	6	14	0.996	0.0765
Homologous recombination	10	8	1	0.0348	0.989		Arginine and proline metabolism	8	6	0	0.0783	1
